# Supplementary material for: The Impact of Superficial Vessel Density on Glaucoma Progression according to the Stage of Glaucoma
Source: J Clin Med. 2021 Nov 2;10(21):5150. doi: 10.3390/jcm10215150 (PMC8585109; doi:10.3390/jcm10215150)
Supplement: Supplementary file 1 [file jcm-10-05150-s001.zip]

Archive with 1 entries (1 files):
- jcm-1427322 supplementary.pdf
